# Supplementary material for: Short Assessment for People with Human Immunodeficiency Virus (HIV) Aged 50 Years or Older: Essential Tests from Comprehensive Geriatric Assessment
Source: Viruses. 2025 Jun 24;17(7):887. doi: 10.3390/v17070887 (PMC12300530; doi:10.3390/v17070887)
Supplement: Supplementary file 1 [file viruses-17-00887-s001.zip]

Archive with 1 entries (1 files):
- viruses-3645305-supplementary.pdf
